# Supplementary material for: A sugar utilization phenotype contributes to the formation of genetic exchange communities in lactic acid bacteria
Source: FEMS Microbiol Lett. 2021 Sep 1;368(17):fnab117. doi: 10.1093/femsle/fnab117 (PMC8440127; doi:10.1093/femsle/fnab117)
Supplement: fnab117_Supplemental_Files [file fnab117_supplemental_files.zip]

Archive with 5 entries (5 files):
- Supplementary_data_Table_S1.docx
- Supplementary_data_Table_S2.docx
- Supplementary_data_Table_S3.docx
- Supplementary_data_Figure_S1_minor_revision.docx
- Supplementary_data_legends_minor_revision.docx
